# Supplementary material for: Saturated fatty acid regulated lncRNA dataset during in vitro human embryonic neurogenesis
Source: Data Brief. 2018 Oct 27;21:1061–5. doi: 10.1016/j.dib.2018.10.101 (PMC6226592; doi:10.1016/j.dib.2018.10.101)
Supplement: Supplementary file 2 — Supplementary material. [file mmc2.xlsx]

## Sheet: Sheet1
Log2 fold changes in palmitate (250uM) treated cells relative to control
	Fold Changes
Transcript ID	Day0	Day12	Day44	Day70	Target	Description [Mechnism of action]	Biological process /Disease association	Ref[PMID]
AB073614	2.14638	0.0200658	-1.39626	0.218554	-	A poor prognostic biomarker in gliomas;	Cancer	27104549
AF339813	2.76972	-0.348367	-2.12511	4.78309	-	Invovled in cell proliferation, apoptosis;	Cancer	26045769
CILinc01	0.281839	-0.215354	-0.305124	0.613047	-	Modulating cytokine production during the chondrocyte inflammatory response	Osteoarthritis	27023358
CILinc02	0.290022	-1.11374	-2.17189	-0.54011	-	Modulating cytokine production during the chondrocyte inflammatory response	Osteoarthritis	27023358
ENST00000456816	0.281839	-0.368795	-0.305124	0.613047	-	Upregulated in RCC;	Cancer; Kidney disease	22879955
ENST00000434223	2.00182	0.0858159	-0.516243	0.134626	-	Suppressed tumor progression;	Cancer	26883250
CTB-89H12.4	1.52702	0.0468392	-0.430674	0.182763	PTEN	regulation of PTEN expression in prostate cancer	Cancer	26975529
CHL1-AS2	0.239813	-0.411961	-0.063868	-0.270167	-	Association identified by GWAS;	Adolescent idiopathic scoliosis	21216876
KRT7-AS	0.902605	-0.132144	0.514729	0.362262	KRT7	Supports cancer cell progression by increasing KRT7 expression	Cancer	26876208
LINC00237	3.22416	0.165111	0.00687742	-0.145907	-	Highly expressed in the brain;	MOMO syndrome	23034868
KRASP1	0.281839	-0.98945	-1.92241	-0.0490103	KRAS	Sustaining proliferative signaling; [miRNA sponge]	Cancer	20577206
anti-NOS2A	0.55744	-0.28182	-0.174724	-0.725986	NOS2A	Involved in the regulation of neuronal differentiation of hESCs;	Neurodegenerative diseases	18820242
BPESC1	0.299454	-0.326799	0.233686	-2.09048	-	Multiple disorders of sexual development;	Development	18000096
ABHD11-AS1	0.852575	-0.0590405	-0.0192695	0.583544	-	A novel type of biomarker in the screening of gastric cancer;	Cancer	26280398
EMX2OS	2.42944	0.0303769	0.43405	-0.0943031	-	Association identified by GWAS;	Cardiac development and cardiovascular disease	24324551
FER1L4	0.601289	0.0148263	-0.157916	0.297596	miR-106a-5p, PTEN	Suppresses cancer cell growth; [ceRNA]	Cancer	26306906
ATXN8OS	0.360006	-0.220168	-1.08339	-0.00467777	MBLN1	Invovled in bidirectional expression of CUG and CAG expansion transcripts and intranuclear polyglutamine inclusions; [mRNA processing]	Neurodegenerative diseases	19680539 16804541
HIF1A-AS1	1.05795	-0.338913	-0.339714	-1.31392	Nup62; Caspase-3, caspase-8, Bcl2	Upregulated in RCC; Reduces apoptosis of vascular smooth muscle cells;	Cancer; Kidney disease; Cardiac development and cardiovascular disease	21897117; 26062299
CECR3	1.05987	-0.581695	0.296999	0.667412	-	Candidate genes for involvement in CES;	Cat eye syndrom	11381032
LINC00707	0.281839	-0.472114	-0.305124	1.62295	-	Enriched in ESC (embryonic stem cells) and iPSCS (induced pluripotent stem cells);	Stem cell	21057500
FAS-AS1 (SAF)	2.18167	0.112154	-1.46176	1.37593	soluble Fas	Inhibits production of soluble Fas; [Modulate mRNA splicing]	Cancer	24811343
BOK-AS1	1.31384	-0.571081	0.834996	0.285626	BOK	Regulate Bok-induced apoptosis;	Cancer	19287972
LINC00032	2.15527	0.0496697	0.0200362	-0.849095	-	A candidate tumor-suppressor;	Cancer	17099875
DISC2	0.738881	-0.220744	-0.726305	-0.573698	DISC1	Candidate genes for susceptibility to psychiatric illness;	Schizophrenia	10814723
DANCR	1.5762	-0.119226	-0.40093	-0.0237713	Runx2	Promotes osteoblast differentiation; [Histone modification]	Epidermal differentiation	23438432
HULC	-0.758139	0.528073	-0.0818086	1.37887	microRNA-372; p18; miR-9, PPARA, and ACSL1	Invovled in auto-regulatory loop of CREB; Suppression of p18 expression (G1); Increase triglyceride and cholesterol levels; [microRNA sponging; Promoter methylation modification]	Cancer; Cell cycle; Lipid metabolism and adipogenesis	20423907; 22685290; 25592151
KCNIP4-IT1	1.41342	-0.154525	1.86701	-0.0885487	-	Preferential expression in the cerebellum;	Biological function	12515386
DIO3OS	0.289627	0.72751	-0.0730939	0.108153	DIO3	Maintaining monoallelic expression of DIO3;	Development	14962667
HOTTIP	0.620747	-0.271261	0.103039	-0.0366936	HOXA locus gene	Association with metastasis and survival; [Scaffold]	Cancer	24114970
LINC00312	1.28701	-0.134553	-0.717363	0.390142	-	Negatively correlated with tumor size but positively correlated with lymph node metastasis in nasopharyngeal carcinoma;	Cancer	23529758
HCP5	0.954213	-0.111519	-0.284088	0.029829	-	Susceptibility locus for HCV-associated hepatocellular carcinoma;	Cancer	23665287
GNAS-AS1	0.931518	0.188199	-0.50051	0.527824	GNAS	Regulate the GNAS complex locus;	Genomic imprinting	11889554
IPW	1.6031	-0.0152726	-0.620055	-0.213309	-	Play a role in the imprinting process;	Prader-Willi syndrome	7849716
HYMAI	0.8421	-0.235347	-0.0817752	0.000792503	-	The monoallelic expression of both ZAC and HYMAI is relaxed in TNDM;	Transient neonatal diabetes mellitus	11935319
BANCR	1.33668	0.418375	-0.942515	-1.09774	-	Strong transforming gene causing estrogen-independent growth and antiestrogen resistance;	Cancer	21506106
LINC00570	0.281839	-0.393146	-0.305124	0.613047	-	Enhancer-like function in human cells;	Development and differentiation	20887892
HAS2-AS1	1.28918	-0.183042	-0.324518	0.73056	HAS2	Induced by O-GlcNAcylation in human aortic smooth muscle cells; [Chomatin modulator]	Cardiac development and cardiovascular disease	25183006
AFAP1-AS1	0.561876	-0.52407	-0.0825067	0.300327	AFAP1; RhoA/Rac2 signaling	Promotes invasion and metastasis;potential prognostic biomarker;	Cancer	26245991; 26892468
LINC00271	2.14089	0.186506	-0.86572	-0.219694	-	Association identified by GWAS;	Type 2 diabetes	17668382
EGOT	0.434019	-0.396309	-0.939711	-0.202728	-	Correlates with malignant status and poor prognosis;	Cancer	26159853
HIF1A-AS2	2.03321	-1.55973	-0.0515418	-1.282	HIF pathway	Diagnostic and discriminative marker; Overexpressed in failing heart;	Cancer; Kidney disease; Cardiac development and cardiovascular disease	24373479; 25855606
GATA6-AS1	0.281839	-0.137213	-1.61001	-1.4466	MMP9	Inhibiting cancer metastasis;	Cancer	23846333
KCNQ1DN	0.312738	0.0941882	1.7717	-1.1069	-	Continuously hypermethylated upon aging;	Aging	22067257
DLX6-AS1	1.64993	-0.338016	0.862828	-2.25798	Dlx5/6, BRG1, DLX1	Is important for proper brain development; [Transcription modulator]	Neurodegenerative diseases	24089468 26138476
HOXA11-AS	3.37175	0.377921	-0.752328	0.557167	HOXA11	Uterine endometrium; [Transcriptional interference]	Development	12050232
HAR1B (HAR1R)	-1.03002	-1.01086	-0.594333	-0.488976	-	Aberrant nuclear-cytoplasmic REST/NRSF trafficking caused by mutated huntingtin resulting the aberrant expression of HAR1in striatum;	Neurodegenerative diseases	20179156
LINC01133	0.589949	0.831152	-0.45436	1.2436	-	Predicts survival;	Cancer	25908174
EPB41L4A-AS1	1.14879	-5.08244	-0.163958	0.277841	-	Inhibited not only tumor cell proliferation but also anchorage-independent growth of cancer cell lines;	Cancer	16973895
DAOA-AS1	-0.488279	-0.0463748	0.626077	-0.59739	-	Modulating behaviors relevant to psychiatric disorder;	Schizophrenia	3337943
FALEC	1.40353	-0.204566	0.103023	-0.251082	p21	Oncogene; [Regulating gene expression]	Cancer	25203321
EWSAT1	1.0921	-0.222808	-0.272074	-0.719594	-	Facilitates the development of Ewing sarcoma;	Cancer	25401475
FENDRR	0.497707	-0.695463	-0.223582	-0.743777	FOXF1	Cardiac development; [Guide]	Cardiac development and cardiovascular disease	26642714
GHET1	1.01296	-0.213822	0.314162	0.75863	c-Myc	Promotes cell proliferation; [Modulate mRNA stability and expression]	Cancer	24397586
GACAT2	0.861924	0.193951	0.555632	0.368126	-	Associated with poor prognosis;	Cancer	25674259
GACAT3	1.26085	-0.515588	0.356074	-1.02502	-	A potential tumor marker for gastric cancer prognosis;	Cancer	24969565
BACE1‑AS	1.41989	-0.0556102	-0.344749	0.193822	BACE1	Drives rapid feed-forward regulation of beta-secretase; [Translational modulator]	Neurodegenerative diseases	18587408
lincRNA-p21	0.642332	-0.975752	-1.07929	0.876621	hnRNP-K	A transcription target of p53 and HIF1α; p53-dependent apoptosis and cell cycle arrest; Evading growth suppressors; Regulation of neointima formation, vascular smooth muscle cell proliferation, apoptosis, and atherosclerosis ; [Transcriptional co-repressor]	Cancer; Neurodegenerative diseases; Cell cycle; Cardiac development and cardiovascular disease	27021022; 20673990; 25156994
Centromeric alpha-satellite RNA	1.65865	-0.42929	-0.0420737	-1.16926	-	Key component for the assembly of nucleoproteins at the nucleolus and centromere;	DNA replication	17623812
AA174084	-0.252468	-0.453565	0.674222	-1.15774	-	Potential marker for the early diagnosis of gastric cancer;	Cancer	24986041
DRAIC (LOC145837)	0.281839	-0.152724	1.93555	0.00876713	-	Prevents the transformation of cuboidal epithelial cells to fibroblast-like morphology and prevents cellular migration and invasion;	Cancer	25700553
FOXCUT	0.589739	-0.260778	-0.779614	-0.16238	FOXC1	Regulates proliferation andmigration;	Cancer	25516208
ACTA2-AS1	1.73384	0.0895724	-0.725272	-0.0357733	-	Promoted the invasion and metastasis;	Cancer	24721325
lincRNA-RoR	1.14558	-0.728474	-0.365364	-0.67772	miR-145; p53	Regulate invasion; Suppression of p53 mRNA translation (G2/M); [Translation modulator; ceRNA]	Cancer; Cell cycle	25253741; 23208419
HLX-AS1	0.281839	-0.399495	-0.305124	0.613047	-	Association identified by GWAS;	Sickle-cell patients	21326311
lincRNA-EPS	0.831304	-1.61923	-0.505718	-1.25744	PYCARD	Regulation of cell differentiation and apoptosis;	Immune system; Anaemia	22155924
LINC01262	0.281839	-0.348433	-0.0167346	-0.561808	-	was inversely altered post-Deep Brain Stimulation (DBS) treatment ;	Neurodegenerative diseases	24651478
BGLT3	0.554419	-0.441666	-0.346817	-0.489353	PTEN-targeting microRNAs	Regulates Bcr-Abl-mediated cellular transformation; [ceRNA]	Cancer	24837367
LINC00901	1.6297	-0.00829268	0.976532	-0.397768	-	An independent prognostic marker breast cancer;	Cancer	25435812
CTBP1-AS	1.2165	0.359982	-0.165919	0.565248	CTBP1	Promotes both hormone-dependent and castration-resistant tumour growth; [Scaffold]	Cancer	23644382
LINC00970	0.341135	-0.52687	0.0438981	0.204489	NKD2	Confer cisplatin resistance;	Cancer	23741487
BLACAT1	0.852985	-0.00530386	-0.0553327	0.234651	-	Bladder cancer associated transcript ;	Cancer	24006935
FEZF1-AS1	1.56978	0.432616	-0.393762	0.255348	FEZF1	Facilitates cell proliferation and migration;	Cancer	26848625
FIRRE	1.40634	-0.0567422	-0.295008	-0.368521	hnRNPU	Interface with and modulate nuclear architecture across chromosomes.; [Chromasome remodeling]	Chromatin architecture	24463464
CCAT2	0.989897	-0.768017	-1.50032	-0.295957	MYC, miR-17-5p, and miR-20a	Promotes tumor growth, metastasis, and chromosomal instability; [Transcriptional regulation]	Cancer	23796952
LINC00467	1.3086	0.294816	-0.015471	0.0677729	DKK1	Promotes cell survival but is down-regulated by N-Myc;	Cancer	24586304
FGF10-AS1	0.281839	-0.556469	-2.13386	-1.00311	-	Expression in fetal cardiac tissues with ventricular septal defect;	Cardiac development and cardiovascular disease	24147006
LINC00581	-0.0951462	-2.51672	-0.0974021	-0.315541	-	Plays a role in the pathogenesis of West Syndrome ;	West Syndrome	22245136
EGFR-AS1	1.50939	-0.167001	-1.50225	-0.385366	-	Impeded cell proliferation and invasio;	Cancer	26271667
LINC00507	0.281839	-0.596937	-0.628095	0.19676	-	Age-dependent; involved in brain development of higher primates	Aging	27059230
LINC00951	1.08986	-0.439481	-0.0484824	-2.17306	-	Contains SNP associated with esophageal squamous cell carcinoma (ESCC) risk in eastern and southern Chinese populations;	Cancer	23872665
ADAMTS9-AS2	0.842694	-0.295209	-0.0217023	0.731535	ADAMTS9 and DNMT3A	Inhibited cell migration and invation;	Cancer	24833086
DPP10-AS1	1.50325	-0.0371099	-0.293862	-0.754272	DPP10	Associated with human-specific histone methylation signatures at the chromosome 2q14.1 neurodevelopmental risk locus;	Psychiatric disease	23831425
LINC00473	-0.453802	-1.15737	0.950415	0.990501	CRTC/CREB-mediated transcription	Required for the growth and survival of LKB1-inactivated NSCLC cells; [Signal]	Cancer	27140397
LINC00323	2.14537	-1.20885	0.433936	0.812555	GATA2, sirtuin 1	Promotes angiogenesis in response to endothelial hypoxia;	Cardiac development and cardiovascular disease	27140855
LINC00299	-0.147375	-1.37527	0.276352	0.458237	-	Invovled in brain development;	Neurodegenerative diseases	23791884
LINC00850	1.00127	-0.399371	-0.204694	-0.150223	-	Have a role in causing mental retardation;	Duchenne muscular dystrophy patient	23223008
LINC00857	2.00324	-0.0278049	-0.951139	-0.265322	-	Predictive of poor patient survival and promotes tumor progression via cell cycle regulation in lung cancer	Cancer	26862852
FGF14-AS2	1.46094	0.101861	-0.238606	0.0163136	-	Correlated with progression and prognosis;	Cancer	26820525
EPB41L4A-AS2	1.6526	-0.0132585	-0.53279	-0.284659	-	Inhibits tumor proliferation and is associated with favorable prognoses in breast cancer	Cancer	26980733
HNF1A-AS1	0.06213	-0.64963	1.24197	-0.499177	cyclin D1, E-cadherin, N-cadherin and β-catenin	Regulates proliferation and metastasis; a poor prognostic biomarker in lung adenocarcinoma;	Cancer	25863539
GAS8-AS1	1.03699	-0.42974	0.699317	-0.207696	-	Novel papillary thyroid carcinoma driver alternations	Cancer	26941397
APOA1-AS	1.8962	-0.363089	-0.674976	-0.154866	APOA1	Regulation of the apolipoprotein gene cluster; [Histone methylation modulator]	Lipid metabolism and adipogenesis	24388749
HOXA-AS2	0.281839	-0.729067	-1.14304	0.363634	P21/PLK3/DDIT3	Promotes proliferation; a candidate prognostic biomarker; [Epigenetically silencing ]	Cancer	26384350
FTX	1.45715	-0.0207248	-0.169719	0.155125	MCM2 and miR-374a	Inhibits hepatocellular carcinoma proliferation and metastasis by binding MCM2 and miR-374a	Cancer	27065331
LINC00673	1.20539	-0.253522	-0.465667	-0.0275908	NCALD	Oncogene; [Epigenetic repression]	Cancer	27027352
17A	1.32345	-0.635469	-0.384099	1.80927	GABAB R2	Impair GABAB signaling pathway by decreasing GABAB R2 transcription; [mRNA splicing regularory]	Neurodegenerative diseases	20888417
51A	1.7911	-0.28064	0.305954	1.55043	SORL	Regulation of SORL1 expression, affecting Aβ formation; [mRNA splicing modulator]	Neurodegenerative diseases	22996644
7SK	0.295906	0.192794	0.220418	1.83905	P-TEFb, HMGA1	Sustaining proliferative signaling; Cardiac hypertrophy; [Decoy]	Cancer; Cardiac development and cardiovascular disease	21087998; 22377309
CCEPR	1.69341	0.223587	0.613231	-0.387311	PCNA	Promotes cervical cancer cell proliferation;	Cancer	25921283
ENST00000480739	0.120279	-0.833569	0.16918	-0.24699	OS-9 and HIF-1α	Contributes to tumour metastasis and progression ; [Regulating gene expression]	Cancer	25314054
GAS5	1.43356	0.156673	-0.215379	0.610965	Annexin A2	Tumour suppressor; Implicated in human primary varicose great saphenous veins;	Cancer; Kidney disease; Cardiac development and cardiovascular disease	24373479; 25806802
KCNQ1OT1	1.07341	-0.0959096	-0.451418	-0.0470304	p57, CDKN1C, SLC22A18	Oncogene; Suppression of p57 transcription with PRC2 and G9a; Arrhythmia, cardiac development; [Guide, signal, Scaffold]	Cancer; Kidney disease; Cell cycle; Cardiac development and cardiovascular disease	24373479; 16575194; 25855606
CCAT1	1.79397	-0.169487	-0.742215	-0.102691	MYC	Chromatin looping formation in the MYC promoter; [Scaffold]	Cancer	24662484
ALIEN	1.81988	-0.244939	-0.187741	-1.4476	Brachyury, EOMES, MIXL1, GATA4	Cardiovascular commitment; [Signal]	Cardiac development and cardiovascular disease	27140855
HAR1A	0.281839	-0.42873	0.922199	-0.778216	-	Aberrant nuclear-cytoplasmic REST/NRSF trafficking caused by mutated huntingtin resulting the aberrant expression of HAR1in striatum;	Neurodegenerative diseases	20179156
KRT18P55	1.7907	-0.374152	-0.398862	0.00664139	-	A novel biomarker for the progression of gastric cancer;	Cancer	26855593
LINC00668	1.23349	-0.430878	0.0649238	-0.100063	p15, p16, p21, p27 and p57	Promotes cell proliferation; a cell cycle regulator; [Epigenetic repression]	Cancer	27036039
GUSBP2	1.88611	0.26734	0.0559306	-0.253019	-	Non-invasive diagnosis of CD	Crohn's disease	27217703
ecCEBPA	3.74612	-0.476402	1.84107	1.26159	CEBPA gene locus	Dinds to DNMT1 and prevents CEBPA gene locus methylation; [DNA methylation modification]	DNA methylation	24107992
lncRNA-CTD903	1.15355	-1.72441	-1.1136	-0.708497	Wnt/β-catenin signaling	Inhibits colorectal cancer invasion and migration by repressing Wnt/β-catenin signaling and predicts favorable prognosis	Cancer	27035092
lncRNA-HEIH	1.20213	0.292244	0.297173	-0.1347	p16. p21, p27 and p57	Suppression of p16. p21, p27 and p57 transcription with PRC2(G0/G1); Facilitates tumor growth; [Scaffold]	Cell cycle; Cancer	21769904
LOC100130476	0.596771	0.202438	-3.38417	1.02787	-	A tumor suppressor gene; a potential valuable biomarker in GCA diagnosis and prognosis	Cancer	27189370
LOC100507537	2.85853	-0.347795	-2.15155	-1.22147	DWORF	Enhances SERCA activity in muscle; [Precursor of a micropeptide]	Cardiac development and cardiovascular disease	26816378
LOC100507661	1.02227	-0.142055	0.403212	0.251031	-	Promoted cell proliferation, migration, and invasion;	Cancer	27151833
LOC101054525	3.29856	-0.279876	-0.898357	0.613047	Progesterone receptor	Sustaining proliferative signaling; Expression identified in human breast cancer cell lines; [Scaffold]	Cancer	18604220; 20675357
LOC101926975	0.943939	-0.590858	0.257455	0.0818291	-	Dysregulation of LOC101926975 suppressed cell proliferation and induced G0/G1 arrest without impact on cell apoptosis or migration	Hirschsprung Disease	27076786
LOC102546298	1.14565	0.267415	-0.274565	-0.446692	RPS14	Stimulate S14 mRNA transcription; [Transcriptional modulator]	Biological function	7867928
LSINCT5	0.424072	0.215611	-1.4339	-0.0805683	NEAT-1, PSPC1	Affects cellular proliferation;	Cancer	21532345
LUNAR1	0.710924	-0.272102	-0.0478702	-0.243877	IGF1R	Required for efficient T-ALL growth; [Regulating gene expression]	Cancer	25083870
M18204	1.07667	-1.42056	-0.151895	-0.039444	-	Present early in thymocyte ontogeny, and its expression declines during T-cell maturation; Regulates V alpha-to-J alpha recombination; [Chromatin modification]	Immune system	3500476; 16936730
MAFTRR	0.973854	-0.084661	-0.698349	1.32087	MAF	Controls Th1 cell differentiation; [Epigenetic repression]	Immune system	25621826
MALAT1	0.655223	0.169548	0.0536141	0.0303545	CCNA2, CCNB1/2, CDKN1A, CDKN1B; B-MYB	Endothelial cell function and vessel growth; Oncogene; Promotion of cell-cycle regulators such as cyclin A2 and B1 (G1 and G2/M); Significantly upregulated in in fibrovascular membranes of diabetic patients; [Decoy; Alternative splicing modulator]	Neurodegenerative diseases	27021022; 24373479; 23555285; 24436191; 24602777
MEG8	0.281839	0.0703778	0.269946	0.696676	-	Preferential expression in skeletal muscle;	Development	11337479
MEG9	0.91416	-0.39144	0.0906081	-0.230391	-	Bind to the PRC2 chromatin modification complex;	Development	19194500
MESTIT1	-2.39268	-0.440674	-0.111672	-1.41989	-	Was expressed predominantly in testis and in mature motile spermatozoa;	Sperm physiology and fertilization	11821432
MHRT	0.251345	-0.955715	0.0732102	-0.722416	MYH6, MYH7	Chromatin remodeling; protects the heart from pathological hypertrophy	Cardiac development and cardiovascular disease	25691692
MINA	1.96133	0.13962	-1.20216	0.235413	-	Involved in cell proliferation;	Cancer	12091391
MIR100HG	0.563429	-0.00676203	0.0306811	0.128481	-	Regulators of hematopoiesis and oncogenes in the development of myeloid leukemia;	Cancer	25027842
MIR155HG	1.06707	-0.187457	-0.82706	0.398121	microRNA-155	Processed efficiently to microRNA-155 in Burkitt lymphoma cells; [microRNA precurser]	Cancer	18354490
MIR222HG	1.71636	0.0782075	-0.448433	0.539074	miR-221, miR-222	Vascular smooth muscle cells proliferation; [Signal]	Cardiac development and cardiovascular disease	23697773
MIR31HG	1.81684	0.997427	-0.946287	-1.73673	p16(INK4A)	Modulate senescence; [Scaffold]	Cancer	25908244
MIR7-3HG	0.399771	0.182239	1.43232	-0.543608	-	Associated with thyroid peroxidase antibodies and clinical thyroid disease;	Thyroid disease	24586183
MKRN3-AS1	1.58885	0.266373	0.031692	-0.157372	-	Imprinted genes that may be associated with some of the clinical features of the polygenic Prader-Willi syndrome	Prader-Willi syndrome	10196367
MT1JP	1.09795	-1.47519	-1.22103	-0.530862	p53 pathway	Tumor suppressor; [Translation modulator]	Cancer	26909858
MYCNUT	0.0620251	-0.450363	0.112549	-0.824336	N-Myc	Regulating N-Myc expression and neuroblastoma oncogenesis ;	Cancer	24906397
NAT-RAD18	1.37811	-0.369913	-1.02579	-0.226957	RAD18	Specifically expressed in neurons and upregulated during beta-amyloid-induced apoptosis; [Post-transcriptional control]	Neurodegenerative diseases	17970741
NBAT1	1.54604	-0.289411	-0.57979	0.544388	NRSF/REST	Regulating cell proliferation and neuronal differentiation; [Modulating protein activity]	Cancer	25517750
NDM29	1.95718	-0.10271	-0.19651	-0.25231	-	Involved in neuroblastoma development;	Cancer	20581224
NKILA	0.856104	-0.61998	-0.535287	-0.516379	NF-κB	Blocks IκB phosphorylation; [Modulating protein activity]	Cancer	25759022
NONHSAT073641	1.71951	-0.14237	-0.025558	-0.351374	-	Important during angiogenesis of endothelial cells;	Cardiac development and cardiovascular disease	27124368
NONHSAT112178	0.870524	0.304322	-0.41116	0.0651569	PPAR-delta	Novel Biomarker for Coronary Artery Diseases;	Cardiac development and cardiovascular disease	26871769
NONRATT021972	-2.6684	0.227213	-0.660799	-2.19745	TNF-α and IL-6	LncRNA NONRATT021972 siRNA attenuates P2X7 receptor expression and inflammatory cytokine production induced by combined high glucose and free fatty acids in PC12 cells	Diabetes	26865268
NORAD	1.61421	0.290951	-0.249066	-0.0400677	PUMILIO	Maintenance of genomic stability; [Decoy]	Genomic stability	26724866
Novlnc35	0.807356	-1.27207	0.159445	1.1712	-	Involved in myocardial infarction;	Cardiac development and cardiovascular disease	24786300
Novlnc76	0.800457	-0.868089	-0.277677	0.254742	-	Involved in myocardial infarction;	Cardiac development and cardiovascular disease	24786300
NPPA-AS1	2.20967	-0.238977	-0.625858	-0.118576	NPPA	Regulation of blood pressure; [mRNA splicing regularory]	Cardiac development and cardiovascular disease	19671135
NPTN-IT1	1.34918	-0.216837	-0.275652	0.140524	-	Invovled in hypoxia-mediated metastasis; [Protein stability / transcriptional regulation]	Cancer	23395002
NRAV	1.62385	0.29268	-0.482646	0.159448	IFITM3 and MxA	Modulates antiviral responses through suppression of interferon-stimulated gene transcription; [Histone modification]	Immune system	25525793
NRIR	1.18363	0.498233	0.51327	-0.389976	IFN response	Negative regulation of the interferon response ;	Immune system	25122750
NTT	0.617001	0.278561	-0.348288	0.0664139	-	Expressed in activated CD4+ T cells;	Immune system	9027504
OIP5-AS1	1.68256	0.362838	-0.0742459	-0.36028	-	Play crucial biological roles during embryonic development;	Embryonic development	22196729
OR3A4P	0.893934	0.234859	0.0248103	-1.49629	PDLIM2, MACC1, NTN4, and GNB2L1	Promotes metastasis and tumorigenicity;	Cancer	26863570
ORAOV1	1.3805	0.277878	0.189984	0.1319	-	Important functions in IR-induced radioresistance;	Cancer	24379026
PACERR	1.83614	-0.0454745	0.833767	-0.385447	COX-2	Promotes proliferation and metastasis; Occluding repressive NF-κB complexes; [Transcriptional regulation /decoy for transcriptional repressor]	Cancer; Immune system	26476537; 24843008
PANCR	0.480755	-0.488309	-0.2977	0.863014	PITX2	Cardiomyocyte differentiation;	Cardiac development and cardiovascular disease	26783232
PANDAR	1.43668	-0.0292239	-1.42248	0.782551	NF-YA	Resisting cell death; Suppression of FAS and BIK transcription; [Modulating protein activity]	Cancer; Cell cycle	21642992
PARROT	2.35285	-0.871833	0.368718	-0.999827	c-Myc	An upstream regulator of c-Myc affecting cellular proliferation and translation; repressed during senescence of human mammary epithelial cells and overexpressed in some cancers	Cancer	27129154
PARTICL	1.26912	-0.500072	0.261831	0.107752	MAT2A	Regulates Locus-Specific Methylation in Response to Low-Dose Irradiation; [DNA methylation modification]	Irradiation response	25900080
PCAT1	1.14898	-0.18296	-0.792157	-0.155692	-	Sustaining proliferative signaling; [Regulating gene expression]	Cancer	21804560
PCAT18	0.846031	-0.559306	-0.429627	-0.0150347	-	A novel biomarker and potential therapeutic target for metastatic prostate cancer;	Cancer	24519926
PCBP2-OT1	1.66749	0.0770316	-0.653569	0.565946	-	Regulation of transformed cell growth;	Cancer	21187392
PCGEM1	0.248714	-0.41362	0.693126	-0.496784	cleaved caspase 7, and cleaved PARP	Resisting cell death; [Regulating gene expression]	Cancer	16569192
PDZRN3-AS1	1.81348	-0.603011	-0.231295	0.151278	-	Association identified by GWAS;	Type 2 diabetes	21546767
PICSAR	-0.886025	-0.180846	0.379875	1.09419	DUSP6	Promoting cSCC progression via activation of ERK1/2 signaling pathway by downregulating DUSP6 expression	Cancer	27049681
PINC	0.667753	-0.57717	-0.0286536	0.299381	-	Resisting cell death;	Cancer	16574773
PISRT1	2.11788	-1.22763	1.07752	-1.44356	FOXL2	Microdeletion;	Blepharophimosis syndrome	22171663
PNKY	0.513897	-0.146292	1.37234	-1.13124	Many	Regulates neuronal differentiation of embryonic and postnatal neural stem cells; [Alternative splicing modulation]	Neurodegenerative diseases	25800779
POU6F2-AS2	1.61628	-0.346088	-0.30245	-0.422361	Ybx1	involved in the DNA damage response and regulates cells survival after ionizing radiation; [Modulating protein location]	Cancer	27033944
PRINS	5.21368	-0.084188	-0.701892	0.192654	-	Contributes to psoriasis susceptibility and cellular stress response;	Psoriasis	23344029
PRNCR1	1.69893	-0.391114	-1.67831	0.304735	Many	Required foligand-independent activation of the androgen receptor transcriptional program and cell proliferation; [Protein modification]	Cancer	23945587
PSF inhibiting RNA	0.991306	-0.490383	1.04961	-1.28055	hPSF	Oncogene; Evading growth suppressors; [Decoy; Modulating protein activity]	Cancer	19625619
PTCSC3	0.426552	-0.972642	-0.528117	-0.114877	-	Tumor suppressor;	Cancer	22586128
PTENP1	0.849695	-0.667158	1.10647	0.0523157	PTEN-targeting microRNAs	Tumor suppressor; [Decoy]	Cancer	21833010
PUNISHER	0.608691	-0.861714	0.248905	0.256377	-	Endothelial cell identity;	Cardiac development and cardiovascular disease	25739401
PVT1	1.46927	-0.204992	-1.08911	0.815536	FN1, COL4A1,TGF‑β1, PAI‑1	Mediate the development and progression of diabetic nephropathy; Maintenance of cell size of cardiomyocytes;	Kidney disease; Type 2 diabetes; Cardiac development and cardiovascular disease	17395743; 26045764
RGMB-AS1	1.19477	-0.0437942	0.353608	0.323927	RGMB	Modulates Cell Proliferation, Migration and Invasion;	Cancer	26950071
RHOXF1P1	-0.134791	-0.967813	-0.305124	1.50942	type I interferon	Suppresses viral response genes during development of the early human placenta	Immune system	27066803
RMRP	0.182733	0.197421	-0.40922	0.397201	-	RMRP mutations can cause short stature and significant immunodeficiency;	Cartilage Hair Hypoplasia	25663137
RMST	1.31277	-0.0688109	0.519858	0.778703	SOX2	Regulation of neural stem cell fate; [Transcription factor modulation]	Neurodegenerative diseases	23932716
RNY1	0.823794	0.0899353	0.333775	0.506516	-	Novel factors for chromosomal DNA replication;	Replication	16943439
RP11‑354P17.15‑001	0.281839	-0.483018	-0.192226	0.270647	-	Acute T cell-mediated rejection of renal allografts;	Kidney disease	26506996
RP1-13D10.2	2.42292	-0.489521	-0.775588	-0.187189	-	regulates LDLR and may contribute to LDLC response to statin treatment;	Lipid metabolism and adipogenesis	27071970
RUNX1-IT1	0.281758	-0.447808	-0.781289	-0.3003	-	Promotes the migration, invasion and lymph node metastasis;	Cancer	26567621
SALRNA1	0.592981	-0.647174	-0.717561	-0.987982	p53, apoptosis pathway	Reducing SAL-RNA1 levels enhanced senescence phenotype, including enlarged morphology, positive B-galactosidase activity, and heightened p53 levels; Inhibits senescence;	Cardiac development and cardiovascular disease	23758631; 25855606
SAMMSON	0.281839	-0.41909	1.22158	-1.96987	p32	Disrupts vital mitochondrial functions in a cancer-cell-specific manner	Cancer	27008969
SBF2-AS1	1.15642	-0.322221	-0.33216	-0.116851	P21	Promotes proliferation; [Chroatin modulator]	Cancer	27154193
SCAANT1	1.12531	-0.0608611	-0.674262	0.139677	Ataxin 7	A potential player in development of SCA7; [Transcription modulation]	Neurodegenerative diseases	21689595
SENCR	2.3948	0.0112681	-0.3616	0.618944	MYCD	Stabilizes smooth muscle cell contractility; [Decoy]	Cardiac development and cardiovascular disease	25855606
Six3os	1.24791	-0.0919576	-1.24277	0.0693769	Six3	Expression restricted to retina and brain;	Development	15703187
SMILR	0.281839	-0.257442	-0.067266	0.0790625	HAS2	A driver of vascular smooth muscle cell proliferation	Cardiac development and cardiovascular disease	27052414
SNAR-A1	1.16006	0.803666	-0.525137	1.71819	-	interacts with NF90's double-stranded RNA-binding motifs;	Biological function	17855395
SNHG1	1.55597	-0.124689	-0.21718	0.634547	p53 and p53-target genes	Promotes cellular proliferation and affects p53 stability as well as downstream p53 regulated pathways; Promotes HCC cells proliferation, cell cycle progression, and inhibits HCC cells apoptosi; [Translation modulator]	Neurodegenerative diseases; Cancer	27021022; 27133041
SNHG11	1.58383	0.0978637	-0.148136	0.168417	-	snoRNA gene;	snoRNA	20532202
SNHG14	1.04512	-0.827894	-0.355513	-0.109593	-	snoRNA gene;	snoRNA	22959273
SNHG15	1.49878	0.179999	-0.0520329	0.0211802	-	A potential prognostic biomarker for hepatocellular carcinoma	Cancer	27212162
SNHG20	1.25911	-0.451556	1.46885	-0.00138569	-	An independent prognostic predictor for HCC patients;	Cancer	27053960
SNHG5	1.59843	0.349986	-0.190148	0.633408	-	snoRNA gene;	Cancer	10792466
SNHG6	1.39463	0.260566	-0.00703287	0.244001	-	snoRNA gene;	snoRNA	16226852
ST7-AS1	0.889668	0.125101	-0.0791926	-0.748227	-	Tumor-suppressor;	Cancer	12213198
ST7-OT3	1.87861	0.0573716	0.265551	0.204244	-	Tumor-suppressor;	Cancer	12213198
ST7-OT4	0.0809612	-0.305186	0.415214	-1.17751	-	Tumor-suppressor;	Cancer	12213198
SUMO1P3	1.19034	0.127267	-0.801763	0.784393	-	Markedly up-regulated in gastric cancer tissues;	Cancer	24833871
TapSAKI	1.19156	-0.419219	0.00483942	-0.260163	-	Acute kidney injury;	Kidney disease	25294924
TARID	-0.0471554	-0.645321	-0.512841	-0.277923	TCF21	Directs demethylation and activation of the tumor suppressor TCF21; [Promoter demethylation]	Cancer	25087872
TCL6	-0.273457	-0.527179	-0.08355	-0.546655	-	A candidate gene potentially involved in leukemogenesis;	Cancer	10851082
TDRG1	0.5799	-1.25393	0.688638	1.49577	-	Candidate cancer suppressor gene;	Cancer	21243750
TERMINATOR	1.20707	0.294559	-0.721859	-0.716648	Oct4, SOX2, ZIC5, REX1	Pluripotency; cardiovascular development; [Signal]	Cardiac development and cardiovascular disease	27140855
THRIL	0.804417	-0.251172	-0.632949	0.139418	TNF	Regulates TNFα expression through its interaction with hnRNPL; [Scaffold]	Immune system	24371310
TIE1-AS	0.434643	-0.211727	0.206463	-0.297504	TIE1	Inducing angiogenesis; Vascular cell contact junctions; [RNA decay]	Cancer; Cardiac development and cardiovascular disease	19880500
TINCR	1.09541	0.184516	-1.34658	0.517348	KRT80	Epidermal differentiation; [RNA decay]	Somatic tissue differentiation	23201690
TUSC8	2.60875	-0.251347	-1.06052	1.49895	c-Myc	Inhibits growth;	Cancer	24667250
U1 spliceosomal lncRNA	1.47928	-0.0912452	-4.12068	0.881088	-	was inversely altered post-Deep Brain Stimulation (DBS) treatment ;	Neurodegenerative diseases	24651478
U79277	1.67048	0.0178542	-0.448457	-0.380498	-	Predictor of poor survival;	Cancer	25288503
uc.338	1.12266	0.0406241	0.208879	0.00852299	CDKN1A	Promotes HCC cell proliferation and induces cell cycle progression through association with BMI1; modulated the transcription of CDKN1A; repression of p21	Cancer	27154519
uc.73A(P)	1.82273	-0.261723	-0.274884	-0.312456	-	Resisting cell death;	Cancer	17785203
UCA1	0.281839	-1.11641	-1.94364	0.620651	-	Resisting cell deathl; Biomarker of Acute Myocardial Infarction; [Regulating gene expression]	Cancer;Cardiac development and cardiovascular disease	17416635; 26949706
UCH1LAS	0.841509	-0.388015	0.38696	2.86762	UCH1L	Involved in brain function and neurodegenerative diseases; [Translation modulator]	Neurodegenerative diseases	23064229
UFC1 lincRNA	1.36427	-0.0874619	-0.19875	0.193925	β-catenin	Promotes proliferation and reduces apoptosis; [Modulate mRNA stability]	Cancer	25449213
VIM2P	-0.880375	-0.222286	-0.928338	-0.0436077	MMP13 and ADAMTS5	Promotes chondrocyte extracellular matrix degradation in osteoarthritis;	Osteoarthritis	24757148
VLDLR-AS1	1.16846	-1.01428	-1.33933	0.15442	ABCG2	Contributes to cellular stress responses;	Cancer	24874432
WSPAR	0.281839	-0.651721	-0.305124	0.613047	TCF7	Promotes self-renewal of human liver cancer stem cells; [Chromatin remodeling]	Cancer	25842979
X91348	0.148634	-0.593575	0.549185	0.283589	DGCR5	Upregulated in RCC;	Cancer; Kidney disease	22879955
XACT	0.740778	0.374588	-2.1276	-0.297104	-	Coats the active X chromosome;	X Chromosome Inactivation	25921272
XIST	1.51762	-0.549604	-0.211255	0.498173	PRC2, H3K27me3	X chromosome inactivation;	Genomic imprinting	24162848
Yiya	-0.497715	-0.179297	-0.841191	-0.402811	-	Promotes cell cycle progression at the G1/S transition;	Cancer	22258142
ZEB2-AS1	0.281839	-0.480407	-0.431458	-1.00396	ZEB2	Induces epithelial-mesenchymal transition; [Alternative splicing modulator]	Cancer	26152796
AIRN-1	0.281839	-0.571479	-0.305124	0.613047	Igf2r/Slc22a2/Slc22a3 gene cluster	Required for silencing autosomal imprinted genes;	Cancer; Genomic imprinting	11845212
AIRN-2	1.29442	-0.303442	-0.484695	0.667485	Igf2r/Slc22a2/Slc22a3 gene cluster	Required for silencing autosomal imprinted genes;	Cancer; Genomic imprinting	11845212
APOC1P1	1.78397	-0.781934	-0.445571	-0.348785	α-tubulin	Directly bind to tubulin to decrease α-tubulin acetylation, to inactivate caspase-3, and to inhibit apoptosis	Cancer	27228351
ARA	1.77113	0.119712	0.252339	-0.524273	-	Modulate multiple signalling pathways, including MAPK signalling pathway, metabolism pathways, cell cycle and cell adhesion-related biological pathways, and regulate cellular processes, including transcriptional processes and protein binding function;	Cancer	24184505
ATG9B-1	1.36122	-0.231947	0.0890098	0.835396	Endothelial nitric-oxide synthase (eNOS)	NOS3 following hypoxia; Inducing angiogenesis; [RNA decay]	Cancer; Cardiac development and cardiovascular disease	17403686
ATG9B-2	0.897682	-1.11715	0.0811915	1.4848	Endothelial nitric-oxide synthase (eNOS)	NOS3 following hypoxia; Inducing angiogenesis; [RNA decay]	Cancer; Cardiac development and cardiovascular disease	17403686
BDNF-AS-1	1.5219	-0.191124	-0.726406	-0.567724	BDNF	Inhibits neuronal outgrowth and differentiation; [Transcriptional regulation]	Neurodegenerative diseases	22446693
BDNF-AS-2	1.61874	-0.870606	-0.495092	0.0487347	BDNF	Inhibits neuronal outgrowth and differentiation; [Transcriptional regulation]	Neurodegenerative diseases	22446693
Beta-globin-transcript-1	0.830048	-0.839189	-0.359134	0.571153	Many	Dynamically expressed during erythroid cell development; [Chromatin remodeling]	Development	16227618
BCAR4-1	0.281839	-0.69468	-0.305124	0.613047	A noncanonical Hedgehog/GLI2 transcriptional program	Histone modification; [Signal, decoy]	Cancer	25416949
BCAR4-2	0.0529003	0.0266471	-0.276934	1.43117	A noncanonical Hedgehog/GLI2 transcriptional program	Histone modification; [Signal, decoy]	Cancer	25416949
C5orf66-AS1	0.550814	-0.501631	1.12256	-1.54957	-	Tumor suppressor;	Cancer	26158411
CARMEN	0.757277	-0.34528	-0.224687	0.0234356	SUZ12, EZH2	Controlling cardiac specification, differentiation and homeostasis; [Scaffold]	Cardiac development and cardiovascular disease	26423156
CASC11-1	0.218332	0.173165	-1.54843	-1.15103	WNT/β-catenin pathway	Interacts with hnRNP-K and activates the WNT/β-catenin pathway to promote growth and metastasis in colorectal cancer; a candidate diagnostic biomarker and a promising therapeutic target for CRC	Cancer	27012187
CASC11-2	0.167164	-0.489332	-0.290271	0.953993	WNT/β-catenin pathway	Interacts with hnRNP-K and activates the WNT/β-catenin pathway to promote growth and metastasis in colorectal cancer; a candidate diagnostic biomarker and a promising therapeutic target for CRC	Cancer	27012187
CASC2-1	0.427004	0.100303	-0.587618	0.120298	-	Tumor suppressor;	Cancer	15024726
CASC2-2	1.13078	-0.371172	-0.91849	-0.126737	-	Tumor suppressor;	Cancer	15024726
CASC9	0.940614	-0.297098	-0.0167861	-0.149472	-	Affect ether lipid metabolism;	Cancer	24222893
CBR3-AS1-1	1.41078	-0.421872	0.490833	-0.0897446	-	Promotes esophageal squamous carcinoma cell proliferation and correlates with advanced clinical stage;	Cancer	24337686
CBR3-AS1-2	0.411348	-0.511991	-0.829216	0.928844	-	Promotes esophageal squamous carcinoma cell proliferation and correlates with advanced clinical stage;	Cancer	24337686
CDKN2B-AS1	0.281839	1.06118	0.292607	0.952616	CDKN2A, CDKN2B ADIPOR1, TMEM258, VAMP3	Glucose and fatty acid metabolism; association with late-onset Alzheimer disease; Suppression of p15/p16 transcription with PRC1/2; Genetic risk factor and biomarker for coronary artery disease; [Scaffold]	Cell cycle; Neurodegenerative diseases; Type 2 diabetes; Cardiac development and cardiovascular disease	25855606; 21151178; 20956613; 25855606
CRNDE	1.31509	-0.236959	0.24086	0.117723	IRX5	High sensitivity and specificity for colorectal adenomas and cancers.;	Cancer	22393467
DGCR5	1.5103	-0.072329	-0.212955	-0.0650167	-	DGCR5 is downstream target of REST in HD disease; [ ]	Neurodegenerative diseases	19050060
DHRS4-AS1-1	1.29024	0.00688887	-0.107371	-0.100358	DHRS4 gene cluster	Unknown;	Biological function	26864944
DHRS4-AS1-2	1.3676	-0.00669527	0.075007	0.157038	DHRS4 gene cluster	Unknown;	Biological function	26864944
DLEU1-1	1.16485	-0.58744	-0.423491	0.0114975	miR-15/16 family	Tumor suppressor;	Cancer	23593011
DLEU1-2	1.68947	0.277606	-0.128254	0.160448	miR-15/16 family	Tumor suppressor;	Cancer	23593011
DNM3OS-1	2.05813	-0.22255	0.579252	0.377626	miR-199a and miR-214	Association of ovarian CSC differentiation; [microRNA precurser]	Cancer	20400975
DNM3OS-2	0.281839	-0.707358	-0.742534	0.231226	miR-199a and miR-214	Association of ovarian CSC differentiation; [microRNA precurser]	Cancer	20400975
DPY19L2P2-1	0.765633	0.114815	-0.19738	-0.365751	-	contributed to the risk of Parkinson's disease	Neurodegenerative diseases	27151187
DPY19L2P2-2	1.91878	-0.297101	-0.123661	-0.081214	-	contributed to the risk of Parkinson's disease	Neurodegenerative diseases	27151187
DSCAM-AS1-1	0.281839	-0.587551	0.000986576	-0.57625	-	Development of the malignant cell;	Cancer	12177779
DSCAM-AS1-2	0.281839	-0.773522	-0.651537	0.704176	-	Development of the malignant cell;	Cancer	12177779
FLG-AS1-1	1.70552	-0.604709	1.26842	-0.904983	-	Inhibited key EMT and stem cell genes and reduced cellular proliferation and migration;	Cancer	25904139
FLG-AS1-2	-0.102427	-0.556983	-1.20484	-0.787422	-	Inhibited key EMT and stem cell genes and reduced cellular proliferation and migration;	Cancer	25904139
FMR4	1.49737	-0.526979	-0.606433	0.0378332	-	Antiapoptotic function;	Fragile X syndrome	18213394
GACAT1-1	0.281839	-0.464568	-0.951835	-0.649704	-	A potential biomarker in the diagnosis of gastric carcinoma;	Cancer	23645148
GACAT1-2	0.281839	-0.678181	-0.305124	-0.467094	-	A potential biomarker in the diagnosis of gastric carcinoma;	Cancer	23645148
GAPLINC-1	1.17224	-0.465592	0.359124	0.553764	miR-211-3p	Regulates CD44-Dependent Cell Growth; [Decoy]	Cancer	26974151
GAPLINC-2	1.99418	-0.395007	-0.594306	-0.208671	miR-211-3p	Regulates CD44-Dependent Cell Growth; [Decoy]	Cancer	26974151
GATA3-AS1-1	1.99237	0.225832	-1.28368	-0.155899	-	TH2-specific;	Immune system	23870669
GATA3-AS1-2	1.22325	-0.0210481	-0.264289	0.296538	-	TH2-specific;	Immune system	23870669
GATA3-AS1-3	2.47104	-0.280131	-0.80077	0.700988	-	TH2-specific;	Immune system	23870669
GDNF-AS1	0.88624	-0.780422	0.75571	-0.326221	GDNF	Modulate the expression of endogenous GDNF in human brain;	Neurodegenerative diseases	22081608
H19-1	1.91273	-0.719907	-0.653648	0.607451	LRRK2	Potential PD biomarker; Tumour suppressor; Downregulation of RB mRNA via miR675; Inhibits cell proliferation; Regulates cell senescence ; [MicroRNA precursors]	Cell cycle; Neurodegenerative diseases; Cancer; Kidney disease; Cardiac development and cardiovascular disease	26889637; 24373479; 22684254; 25855606
H19-2	1.85128	0.298017	-0.734816	0.124596	LRRK2	Potential PD biomarker; Tumour suppressor; Downregulation of RB mRNA via miR675; Inhibits cell proliferation; Regulates cell senescence ; [MicroRNA precursors]	Cell cycle; Neurodegenerative diseases; Cancer; Kidney disease; Cardiac development and cardiovascular disease	26889637; 24373479; 22684254; 25855606
HAGLR	0.699383	-0.524713	-0.305124	0.234673	-	A marker of neuroblastoma progression	Cancer	25522241
HAND2-AS1	0.281839	-0.667101	-1.04256	-0.487932	-	Highly expressed in stage IVS neuroblastoma	Cancer	18171985
HLA-F-AS1-1	1.2851	0.0821586	-0.512611	0.180596	-	Independent susceptibility loci in the HLA region in Behçet's disease.;	Behçet's disease	23396137
HLA-F-AS1-2	1.516	0.177546	-0.11491	-0.368163	-	Independent susceptibility loci in the HLA region in Behçet's disease.;	Behçet's disease	23396137
HOTAIR-1	0.281839	-0.425593	0.512776	-1.33921	H3K27me3; EZH2, miR‑141; PPARγ and LPL.; Gene in HOXD locus	Cell cycle control in RCC; Regulate key processes in adipocyte differentiation; Inhibits calcification genes; [Signal, guide, scaffold]	Cancer; Kidney disease; Cardiac development and cardiovascular disease; Lipid metabolism and adipogenesis	25149152; 24862299; 25855606
HOTAIR-2	0.281839	-0.417456	-0.305124	0.613047	H3K27me3; EZH2, miR‑141; PPARγ and LPL.; Gene in HOXD locus	Cell cycle control in RCC; Regulate key processes in adipocyte differentiation; Inhibits calcification genes; [Signal, guide, scaffold]	Cancer; Kidney disease; Cardiac development and cardiovascular disease; Lipid metabolism and adipogenesis	25149152; 24862299; 25855606
HOTAIR-3	0.281839	-0.390513	-0.71356	-1.10408	H3K27me3; EZH2, miR‑141; PPARγ and LPL.; Gene in HOXD locus	Cell cycle control in RCC; Regulate key processes in adipocyte differentiation; Inhibits calcification genes; [Signal, guide, scaffold]	Cancer; Kidney disease; Cardiac development and cardiovascular disease; Lipid metabolism and adipogenesis	25149152; 24862299; 25855606
HOTAIRM1-1	1.30266	-0.0156512	-0.935781	0.32912	HOXA cluster	Plays a role in the myelopoiesis; [Signal]	Cancer	19144990
HOTAIRM1-2	0.281839	-0.658971	-0.305124	1.0084	HOXA cluster	Plays a role in the myelopoiesis; [Signal]	Cancer	19144990
HOXA-AS3-1	0.281839	-0.501802	-0.230129	-0.637945	-	Expression can be induced by retinoic acid;	Biological function	17445766
HOXA-AS3-2	0.281839	-0.461882	-0.305124	0.613047	-	Expression can be induced by retinoic acid;	Biological function	17445766
IFNG-AS1-1	0.281839	-0.333049	0.321309	-1.73003	Interferon-γ locus	Regulates epigenetic marking of IFN-γ-encoding chromatin; [Histone modification]	Immune system	23415224
IFNG-AS1-2	0.281839	-0.661646	-0.305124	0.613047	Interferon-γ locus	Regulates epigenetic marking of IFN-γ-encoding chromatin; [Histone modification]	Immune system	23415224
IGF2-AS	0.716874	-0.518273	-0.643919	-0.541542	-	Association identified by GWAS;	Type 1 diabetes	17554260
LINC00152-1	0.625614	-0.148053	-1.33289	2.2681	p15 and p21	Promotes tumor cell cycle progression; [Epigenetic repression]	Cancer	26799422
LINC00152-2	0.803712	-0.687753	-0.945149	1.27529	p15 and p21	Promotes tumor cell cycle progression; [Epigenetic repression]	Cancer	26799422
LINC01315-1	1.59119	-0.175512	1.26124	-0.187782	-	Differential expression of long noncoding RNA in primary and recurrent nasopharyngeal carcinoma;	Cancer	24822202
LINC01315-2	0.67041	0.177387	0.303659	-0.160151	-	Differential expression of long noncoding RNA in primary and recurrent nasopharyngeal carcinoma;	Cancer	24822202
LINC01370	1.84961	-0.502878	-0.305124	-0.75198	GLIS3	Positively regulates GLIS3 mRNA levels;	Type 2 diabetes	23040067
LINC01630-1	-0.0184536	0.101148	0.501327	-1.53908	-	Misregulates in colorectal cancer	Cancer	27062707
LINC01630-2	-0.823137	-0.390097	0.073813	0.497943	-	Misregulates in colorectal cancer	Cancer	27062707
LINC-PINT	1.837	0.140624	-0.0193439	0.38181	p53 pathway	Inhibits the proliferation of tumor cells; [Histone modification]	Cancer	24070194
Linc-POU3F3-1	0.296734	-0.728938	0.554451	-0.159923	TGF-beta	Promotes cell proliferation in gastric cancer via increasing T-reg distribution; [Protein modification]	Cancer	26807174
Linc-POU3F3-2	0.103075	-0.831497	0.0480876	0.143849	TGF-beta	Promotes cell proliferation in gastric cancer via increasing T-reg distribution; [Protein modification]	Cancer	26807174
LUCAT1	0.202827	-0.211241	-1.00339	0.690923	-	Act downstream of NRF2 to regulate gene expression and mediate oxidative stress protection in airway epithelial cells;	Cancer	23672216
MACROD2-AS1-1	0.780823	-0.155541	0.31532	-0.637369	-	Play a role in colorectal tumorigenesis;	Cancer	16110499
MACROD2-AS1-2	0.117014	-0.296968	0.338592	-0.842995	-	Play a role in colorectal tumorigenesis;	Cancer	16110499
MACROD2-AS1-3	0.671762	-0.165919	0.716046	-0.273473	-	Play a role in colorectal tumorigenesis;	Cancer	16110499
NAMA-1	0.0182266	-0.511482	0.264203	-0.693508	-	Associated with growth arrest;	Cancer	17415708
NAMA-2	0.442434	-0.0903153	0.253293	0.432755	-	Associated with growth arrest;	Cancer	17415708
MEG3-1	0.256723	-0.0643411	-1.05861	0.0586491	Many	Downregulated in Huntington's disease; Tumour suppressor; The imprinted DLK1-MEG3 gene region on chromosome 14q32.2 alters susceptibility to type 1 diabetes; Endothelial Cell Functions; [Formation of epigenetic ribonucleoprotein complexes]	Neurodegenerative diseases; Cancer; Kidney disease; Type 1 diabetes	22202438; 24373479; 19966805; 24602777
MEG3-2	0.281839	-0.00025034	2.27722	-0.738152	Many	Downregulated in Huntington's disease; Tumour suppressor; The imprinted DLK1-MEG3 gene region on chromosome 14q32.2 alters susceptibility to type 1 diabetes; Endothelial Cell Functions; [Formation of epigenetic ribonucleoprotein complexes]	Neurodegenerative diseases; Cancer; Kidney disease; Type 1 diabetes	22202438; 24373479; 19966805; 24602777
MIAT	0.291347	0.200438	0.9318	-0.497038	DISC1, ERBB4	Oncogene; Associated with myocardial infarction; Plays a role in retinalcell development, brain development and post-mitotic neuronal function; [Decoy; mRNA processing]	Cancer; Cardiac development and cardiovascular disease; Neurodegenerative diseases	24757675; 25855606; 23628989
MIR17HG	1.76699	-1.94976	-0.114627	-0.640313	Many	Induced by AURKA and E2F1; [microRNA precurser]	Cancer	20300951
MYCNOS-1	1.45475	-1.53954	-0.920035	0.145395	MYCN	Regulation of MYCN expression in human neuroblastoma cells; [Transcriptional interference]	Cancer	19615087
MYCNOS-2	1.61214	0.284158	-0.200431	0.23038	MYCN	Regulation of MYCN expression in human neuroblastoma cells; [Transcriptional interference]	Cancer	19615087
NEAT1-1	0.782848	0.498525	-1.12117	0.711193	miR-449b-5p/c-Met; PPARγ2;	NEAT1 is essential for the integrity of the nuclear paraspeckle substructure; Is associated with tumor recurrence and unfavorable prognosis; Increase adipogenesis; required for corpus luteum formation and the establishment of pregnancy ; [Splicing modulator]	Neurodegenerative diseases; Cancer; Lipid metabolism and adipogenesis; Development	22202438; 26242266; 25437750; 25359727
NEAT1-2	1.13133	0.351432	-1.18542	0.861683	miR-449b-5p/c-Met; PPARγ2;	NEAT1 is essential for the integrity of the nuclear paraspeckle substructure; Is associated with tumor recurrence and unfavorable prognosis; Increase adipogenesis; required for corpus luteum formation and the establishment of pregnancy ; [Splicing modulator]	Neurodegenerative diseases; Cancer; Lipid metabolism and adipogenesis; Development	22202438; 26242266; 25437750; 25359727
PAX8-AS1-1	1.64269	0.593791	0.994919	0.381419	PAX8	Expression quantitative trait loci in long non-coding RNA PAX8-AS1 are associated with decreased risk of cervical cancer	Cancer	27225188
PAX8-AS1-2	0.977864	-0.0742879	-0.0787177	-0.242776	PAX8	Expression quantitative trait loci in long non-coding RNA PAX8-AS1 are associated with decreased risk of cervical cancer	Cancer	27225188
PCA3-1	1.87286	-0.0233159	-1.27299	-0.220147	prune2	Inhibits cell proliferation; [RNA editing]	Cancer	10606244
PCA3-2	0.860851	-0.9948	-0.932515	0.112223	prune2	Inhibits cell proliferation; [RNA editing]	Cancer	10606244
PCAT29-1	0.281839	-0.336634	-1.32033	0.990349	-	Suppresses cellular migration and metastasi;	Cancer	25700553
PCAT29-2	0.0908508	-1.46486	-0.462337	-0.911729	-	Suppresses cellular migration and metastasi;	Cancer	25700553
PCAT6-1	0.728625	-0.0976624	-0.273925	-0.139627	-	Prostate cancer cell growth dependence;	Cancer	23728290
PCAT6-2	0.732098	0.0150905	-0.431722	0.00728226	-	Prostate cancer cell growth dependence;	Cancer	23728290
PGM5-AS1	0.488027	-0.402127	-0.127058	0.179358	AKT-MDM2-p53 signaling	Inhibits bladder cancer cell proliferation and tumor growth ;	Cancer	27130667
SCHLAP1	0.754433	-1.40346	-1.43027	0.258747	-	Prognostic biomarker for metastatic disease progression of prostate cancer; [Chromatin remodeling]	Cancer	25456366
SNHG16	1.85357	0.14667	-0.140881	0.105084	-	contributes to cell migration and invasion and predicts poor overall survival;	Cancer	24519959
SNHG3	1.50816	-0.114028	-0.565348	0.509239	-	Biomarker for late-stage Alzheimer disease;	Neurodegenerative diseases	21321390
SOX2OT	0.735276	-0.256568	0.0993571	0.558495	SOX2	Regulate co-transcribed Sox2 gene expression to down neurogenesis; Promote EMT;	Neurodegenerative diseases; Cancer	21321390; 25006803
ST7-AS2-1	0.281839	-0.648819	-0.305124	-4.88695	-	Tumor-suppressor;	Cancer	12213198
ST7-AS2-2	2.1679	-0.240074	0.0184255	0.20138	-	Tumor-suppressor;	Cancer	12213198
TMEM161B-AS1-1	1.80663	-0.250681	0.232787	-0.407441	-	Unknown;	Unknown	21890647
TMEM161B-AS1-2	0.84313	-0.2162	1.51493	-0.736533	-	Unknown;	Unknown	21890647
TRAF3IP2-AS1	0.968473	-0.0880885	-0.49225	0.0530128	-	None;	Schizophrenia and replicative senescence	10903453
TRIM52-AS1-1	0.868897	0.0118241	-0.207786	-0.189464	-	Functions as a tumor suppressor in RCC;	Cancer	26934858
TRIM52-AS1-2	1.65306	-0.0805516	-0.113953	0.0155764	-	Functions as a tumor suppressor in RCC;	Cancer	26934858
TUG1-1	0.281839	-0.512647	-0.305124	0.613047	PRC2	Necessary for retinal development; A biomarker and/or a therapeutic target in bladder urothelial carcinoma; Endothelial Cell Functions;	Neurodegenerative diseases; Cancer; Cardiac development and cardiovascular disease	22202438; 22961206; 24602777
TUG1-2	1.59186	-0.395044	-0.230296	0.100887	PRC2	Necessary for retinal development; A biomarker and/or a therapeutic target in bladder urothelial carcinoma; Endothelial Cell Functions;	Neurodegenerative diseases; Cancer; Cardiac development and cardiovascular disease	22202438; 22961206; 24602777
TUNA-1	0.473621	-0.550973	0.293606	-1.46598	Nanog, Sox2, and Fgf4	Controls pluripotency and neural lineage commitment; [Post transcriptional]	Neurodegenerative diseases	24530304
TUNA-2	1.23709	-0.349012	-0.29823	0.170142	Nanog, Sox2, and Fgf4	Controls pluripotency and neural lineage commitment; [Post transcriptional]	Neurodegenerative diseases	24530304
WT1-AS-1	0.281839	-0.761807	-0.305124	-0.256367	-	Inactivated by promoter methylation in ovarian clear cell adenocarcinoma;	Cancer	16134181
WT1-AS-2	0.479198	-0.655857	-1.3361	-0.984008	-	Inactivated by promoter methylation in ovarian clear cell adenocarcinoma;	Cancer	16134181
WT1-AS-3	0.281839	-0.481898	-0.0390306	0.791579	-	Inactivated by promoter methylation in ovarian clear cell adenocarcinoma;	Cancer	16134181
ZFAS1	-1.07866	0.367109	0.133723	0.332659	-	Regulation of alveolar development and epithelial cell differentiation in the mammary gland; tumor suppressor ;	Cancer	21460236
ZNF582-AS1-1	1.3031	0.0496011	1.92057	0.886697	-	Novel tumor-suppressive lncRNA	Cancer	27215978
ZNF582-AS1-2	1.57772	-0.197203	-0.21973	0.901188	-	Novel tumor-suppressive lncRNA	Cancer	27215978
ZNF582-AS1-3	1.63875	-0.311248	-0.780836	0.786	-	Novel tumor-suppressive lncRNA	Cancer	27215978
PTCSC1	0.443037	-0.679414	-0.0944247	-1.29452	-	Down-regulated in most PTC tumors;	Cancer	19147577
AK095147	1.21334	-0.316422	-0.0145383	-0.445928	-	Important functions in IR-induced radioresistance;	Cancer	24379026
CCND1 associated ncRNAs	0.642599	-0.30202	-0.0321164	0.0860319	CCND1	Regulates gene expression of cyclin D1; [Signal, guide]	Cell cycle	19056938; 21915790
CYP4A22-AS1	1.3607	0.235633	-0.136843	-1.27544	-	Associate with Mediator to enhance chromatin architecture and transcription;	Chromatin architecture	23417068
RMEL3	0.281839	-0.821271	-0.603397	-0.188406	FGF2, FGF3, DUSP6, ITGB3 and GNG2	required for MAPK and PI3K signaling;	Cancer	27167340
Novlnc44	0.356853	0.658357	-0.376546	0.32421	-	Involved in myocardial infarction;	Cardiac development and cardiovascular disease	24786300
LncMyoD	0.281839	-1.15653	0.55769	0.481916	N-Ras and c-Myc	Muscle differentiation; [Modulating protein activity]	Development	26143994
L1PA16	0.892506	0.180787	-0.632326	-1.35348	hPSF	Oncogene; [Decoy]	Cancer	19625619
MER11C	1.42416	0.0982747	-0.364645	-0.151523	GAGE6	Caused increased colony formation; [Decoy]	Cancer	19625619
TERC	0.462296	0.0982013	-0.169429	0.257211	Telomerase	Enabling replicative immortality; [RNA primer]	Cancer	16820907
TSIX	0.729049	-0.904174	0.451276	-0.733969	-	Target CTCF to the X inactivation center; [Chromatin remodeling]	X-chromosome inactivation	25578877
TUSC7	1.00397	-0.0204453	0.46669	-0.244776	miR211	Growth inhibition by suppression of miR211; A potential biomarker for NSCLC prognosis; Acting tumor suppressor genes; [microRNA sponging]	Cell cycle; Cancer	23558749; 27158360
LINC00599	1.11992	0.0302892	0.906586	-0.632496	-	Up-regulated during differentiation of GABAergic neurons in culture but downregulated during oligodendrocyte differentiation;	Neurodegenerative diseases	20137068
PSORS1C3	-0.94227	-0.530764	-0.261075	0.184816	-	Important psoriasis susceptibility genes in Chinese patients with psoriasis vulgari;	Psoriasis vulgari	16965413
AP5M1	1.9815	-0.242927	1.40569	-0.129264	-	Important functions in IR-induced radioresistance;	Cancer	24379026
ESRG	1.67912	0.0593686	-0.722324	-0.151293	-	Supporting the undifferentiated state or self-renewal of hES cells;	Embryonic development	17803967
Linc-DC	1.11374	-0.532841	-0.42532	0.275845	Many	Controls human dendritic cell differentiation; [Scaffold]	Immune system	24744378
Linc00963	1.6903	0.295645	3.39071	0.0491199	-	Involved in the transition of prostate cancer from androgen-dependence to androgen-independence;	Cancer	24691949
NRON	1.52323	-0.201551	0.559844	-0.00396156	-	Endothelial cell proliferation;	Cardiac development and cardiovascular disease	23879952
LUST	-4.03306	-0.225972	-0.265223	0.00448704	RBM5 splice variants	Resisting cell death; [RNA-Splicing]	Cancer	19559772
PINK1-AS	0.281839	-0.418424	-0.305124	0.613047	PINK1	Modulation of mitochondrial function; [Stabilizing mRNA]	Neurodegenerative diseases	17362513; 17567565
LINC00853	1.33652	-0.163939	-0.187795	0.212399	-	Enhancer-like function in human cells;	Development and differentiation	20887892
TRERNA1	-0.215271	-0.710824	-1.69911	1.47103	E-cadherin	Regulating metastasis; [Translational suppression; Enhancer RNA]	Cancer	23974796
LOC100129973	0.281839	-1.03012	-0.305124	0.613047	miR-4707-5p, miR-4767	Suppresses Apoptosis of vascular endothelial cells; [microRNA sponging]	Cardiac development and cardiovascular disease	26887505
DBET	0.281839	-1.02791	-0.255861	-0.748663	4q35 genes	links copy number variation to a polycomb/trithorax epigenetic switch in FSHD muscular dystrophy; [Scaffold]	Facioscapulohumeral muscular dystrophy	22541069
BIRC6-AS2	1.68504	0.329363	-0.513272	0.23663	-	Invovled in embryonic development;	Development	22196729
CCDC26	0.219557	-0.963363	-0.859346	-0.17925	-	A potential genetic contribution to GBM progression among Han Chinese;	Cancer	24870769
HCG22	0.281839	-0.927932	-0.57912	-0.663419	-	Candidate gene of DPB susceptibility;	Diffuse panbronchiolitis	20981447
LOC389332	-0.198645	-1.22351	0.388789	-1.65257	-	Upregulated in RCC;	Cancer; Kidney disease	22879955
JPX	0.896196	-0.123651	-0.88413	0.0190239	Xist	X chromosome inactivation; [Modulating protein activity]	X-chromosome inactivation	25578877
HTT-AS	-0.750526	-0.348773	-0.17603	1.00418	Huntingtin (HTT)	HTTAS v1 specifically reduces endogenous HTT transcript levels; [Dicer dependent mRNA modulation]	Neurodegenerative diseases	21672921
